# Supplementary material for: The Role of Oxidative Stress in Alcoholic Fatty Liver Disease: A Systematic Review and Meta-Analysis of Preclinical Studies
Source: Nutrients. 2024 Apr 15;16(8):1174. doi: 10.3390/nu16081174 (PMC11055095; doi:10.3390/nu16081174)
Supplement: Supplementary file 1 [file nutrients-16-01174-s001.zip]

Archive with 1 entries (1 files):
- nutrients-2940832-supplementary.pdf
